# Supplementary material for: Self-assessment of unilateral and bimodal cochlear implant experiences in daily life
Source: PLoS One. 2020 Dec 3;15(12):e0242871. doi: 10.1371/journal.pone.0242871 (PMC7714204; doi:10.1371/journal.pone.0242871)
Supplement: S1 Table — Mean, standard error (SE), minimum (MIN) and maximum (MAX) per group of bimodal and unilateral subjects at time of study involvement (unless otherwise stated). CI = cochlear implant, HA = hearing aid, FITTED = referring to CIHA in case of bimodal and CI in case of unilateral, CNC = consonant-nucleus-consonant maximum phoneme score across 55-65-75 dB SPL in quiet free-field, PTA = pure-tone average across 0.5, 1 and 2kHz under headphones in the unaided non-implanted ear. (XLSX) [file pone.0242871.s001.xlsx]

## Sheet: Patient characteristics
Group	ID	Sex (M=male, F=female)	Age (years)	Duration of deafness pre-implantation (years)	Age onset of deafness (years)	CI-experience (years)	CI device (Advanced Bionics)	HA device	Residual hearing pre-implantation (PTA, dB HL)	Residual hearing (PTA, dB HL)	CNC as FITTED (% correct)	CNC with CI (% correct)	CNC with HA (% correct)
BIMODAL CI+HA	B3	F	58	55	0	3.2115	Auria Harmony	Oticon Swift 120+	108.333	108.333	62	27	61
	B6	F	57	29	24	4.27926	Auria Harmony	Siemens Nitro 701	96.6667	111.667	73	73	39
	B8	F	75	51	18	6.30527	Auria Harmony	Oticon Ino Pro P	90	85	64	54	36
	B10	M	58	33	21	5.20192	Auria Harmony	Phonak Naida I UP	93.3333	103.333	80	70	52
	B12	F	86	35	49	2.47228	Auria Harmony	Oticon Sumo Dm	86.6667	95	70	72	65
	B13	F	78	20	55	2.84189	Auria Harmony	Phonak SuperFront	125	125	88	73	0
	B15	M	71	59	8	3.50992	Auria Harmony	Oticon Agil P	70	86.6667	91	85	48
	B19	F	71	27	40	3.88501	Auria Harmony	Phonak Naida S III UP	78.3333	91.6667	88	70	67
	B20	M	57	54	0	4.02738	Auria Harmony	Oticon Sumo	103.333	105	79	85	52
	B22	M	71	15	55	1.16632	Auria Harmony	Phonak Naida S I UP	88.3333	91.6667	90	73	39
	B25	F	48	40	0	8.12594	Auria Harmony	Phonak Novoforte E4	88.3333	118.333	6	6	3
	B26	F	61	45	14	1.71937	Auria Harmony	Oticon 380 P	98.3333	100	79	79	76
	B30	M	74	64	5	5.04586	Auria Harmony	Widex B32	73.3333	68.3333	91	55	77
	B33	F	58	53	0	4.93908	Auria Harmony	Oticon Sumo	90	95	84	81	74
	B34	F	32	27	2	3.2334	Auria Harmony	Phonak Naida V UP	90	98.3333	63	70	35
	B35	F	80	21	56	2.48871	Auria Harmony	Phonak Power Maxx 411	85	90	88	36	62
	B36	M	40	35	2	4.12047	Auria Harmony	Oticon Chili SP	88.3333	88.3333	75	63	15
	B37	M	48	38	5	6.28337	Auria Harmony	Phonak Naida	108.333	115	72	72	41
	B39	F	67	38	26	2.46954	Auria Harmony	Phonak Naida III UP	96.6667	98.3333	76	65	45
	B40	M	85	52	29	3.45517	Auria Harmony	Widex Senso	115	113.333	33	33	10
	B42	M	55	2	48	5.78508	Auria Harmony	Phonak Naida V UP	78.3333	81.6667	85	74	90
	B43	F	64	60	0	3.95619	Auria Harmony	Phonak Naida IX UP	106.667	101.667	58	41	49
	B45	M	58	54	3	1.05681	Neptune	Phonak Naida S IX UP	80	76.6667	38	8	55
	B47	M	67	26	40	1.26215	Auria Harmony	Phonak Naida V UP	100	100	80	73	37
	B48	F	82	19	63	1.03217	Auria Harmony	Phonak Naida III SP	73.3333	78.3333	53	36	33
	B49	F	57	56	0	1.52772	Auria Harmony	Oorkonde Super III (Private)	83.3333	85	65	52	42
MEAN			63.7692	38.7692	21.6538	3.59238			92.1154	96.6026	70.4231	58.6923	46.2692
SE			2.65406	3.20159	4.30633	0.360136			2.64504	2.69454	3.96181	4.39887	4.44818
MIN			32	2	0	1.03217			70	68.3333	6	6	0
MAX			86	64	63	8.12594			125	125	91	85	90
UNILATERAL CI	U1	M	50	42	3	4.55852	Auria Harmony		108.333	105	94
	U2	M	76	27	43	6.06708	Auria Harmony		81.6667	125	90
	U4	M	67	58	0	8.54483	Auria Harmony		121.667	115	67
	U5	M	67	32	29	5.71116	Auria Harmony		63.3333	75	82
	U7	M	80	22	54	3.68241	Auria Harmony		121.667	125	85
	U9	F	68	63	2	3.0527	Auria Harmony		123.333	120	0
	U11	M	79	16	57	6.14921	Auria Harmony		78.3333	111.667	72
	U14	F	61	35	18	8.15332	Auria Harmony		98.3333	125	90
	U16	F	79	42	36	1.20465	Auria Harmony		78.3333	70	73
	U17	M	69	27	38	4.19713	Auria Harmony		111.667	113.333	61
	U18	F	73	21	49	2.45585	Auria Harmony		95	120	48
	U21	M	82	6	75	1.03765	Auria Harmony		125	125	42
	U23	M	63	18	43	1.80424	Auria Harmony		113.333	113	95
	U24	M	42	37	0	4.46817	Auria Harmony		98.3333	106.667	8
	U27	M	71	64	2	5.22382	Auria Harmony		121.667	125	9
	U28	F	72	28	40	4.55305	Auria Harmony		71.6667	103.333	65
	U29	F	55	22	30	2.55441	Auria Harmony		75	95	88
	U31	M	25	19	0	6.39288	Auria Harmony		110	101.667	82
	U32	M	82	16	64	1.81246	Auria Harmony		83.3333	80	54
	U38	M	78	24	49	4.56947	Auria Harmony		85	78.3333	70
	U44	F	66	58	3	4.46543	Auria Harmony		125	125	6
	U46	M	75	29	42	4.19439	Auria Harmony		115	108.333	97
MEAN			67.2727	32.0909	30.7727	4.31149			100.227	107.561	62.6364
SE			2.98929	3.47652	5.04265	0.436281			4.28693	3.77177	6.67539
MIN			25	6	0	1.03765			63.3333	70	0
MAX			82	64	75	8.54483			125	125	97
